# Supplementary material for: The Impact of Qualification and Hospice Education on Staff Attitudes during Palliative Care in Pediatric Oncology Wards—A National Survey
Source: Children (Basel). 2024 Feb 1;11(2):178. doi: 10.3390/children11020178 (PMC10886866; doi:10.3390/children11020178)
Supplement: Supplementary file 1 [file children-11-00178-s001.zip]

Archive with 1 entries (1 files):
- children-2757960-supplementary.pdf
